# Supplementary material for: Diagnosing helminth infections in a large reference laboratory in the United States: a 6-month pre- and post-implementation analysis of AI-augmented screening of concentrated fecal wet mounts
Source: J Clin Microbiol. 2026 Jun 12;64(7):e00165-26. doi: 10.1128/jcm.00165-26 (PMC13343833; doi:10.1128/jcm.00165-26)
Supplement: Supplemental Data — Data S1 and S2. [file jcm.00165-26-s0001.xlsx]

## Sheet: Positivity Rate
Table S1. Positivity rate comparison
Helminth	Pre-WM-AI	Percent	Post-WM-AI	Percent	Fold Change	p-value
E. vermicularis	12	0.0330269	65	0.149271	4.51967	0.0001
Taenia sp.	2	0.00550449	9	0.0206683	3.75481	0.2575
S. stercoralis	8	0.0220179	11	0.0252612	1.1473	0.3776
T. trichiuria	3	0.00825673	9	0.0206683	2.5032	0.2575
Hookworm	0	0	1	0.00229647	-	-
Fish Tapeworm	0	0	0	0	-	-
R. nana	2	0.00550449	7	0.0160753	2.9204	0.2575
A. lumbricoides	1	0.00275224	1	0.00229647	0.834401	-
S. mansoni	0	0	1	0.00229647	-	-
Total Patients	36334		43545

## Sheet: Co-Infections
Table S2. Helminth and protozoan co-infections
				HELMINTH									PROTOZOAN
PATIENT NO.	AGE	SEX	PERIOD	TAENIA	ENTEROBIUS	STRONGYLOIDES	TRICHURIS	RODENTALEPIS	ASCARIS	SCHISTOSOMA	HOOKWORM	FISH TAPEWORM	BLASTOCYSTIS	GIARDIA	ENDOLIMAX	E. HISTOLYTICA	E. COLI	DIENTABMOEBA
1	22.3244	F	Post	0	1	0	0	0	0	0	0	0	1	0	0	0	0	0
2	7.75633	F	Post	0	1	0	0	0	0	0	0	0	0	0	0	0	1	1
3	9.02122	F	Post	0	1	0	0	0	0	0	0	0	0	0	0	0	0	1
4	13.5907	F	Post	0	1	0	0	0	0	0	0	0	1	0	0	0	0	0
5	10.2943	M	Post	0	0	0	1	0	0	0	0	0	0	1	0	0	0	0
6	25.6071	F	Post	0	0	0	1	0	0	0	0	0	1	0	0	0	0	0
7	3.718	F	Post	0	0	0	1	1	0	0	0	0	1	0	1	0	0	0
7	3.85216	F	Post	0	0	0	1	1	0	0	0	0	0	0	1	0	1	0
8	6.71047	M	Post	0	0	0	0	0	1	0	0	0	1	0	0	0	0	0
8	6.71321	M	Post	0	0	0	0	0	1	0	0	0	1	0	1	1	0	0
8	6.71595	M	Post	0	0	0	0	0	1	0	0	0	1	0	0	0	0	0
9	15.3895	M	Post	0	1	0	0	0	0	0	0	0	1	0	0	0	0	0
10	11.6057	F	Post	0	1	0	0	0	0	0	0	0	1	0	0	0	1	0
11	43.8138	M	Post	0	0	0	0	0	0	0	1	0	1	0	0	0	0	0
12	11.6715	F	Post	0	1	0	0	0	0	0	0	0	1	0	1	0	1	0
13	3.09377	F	Post	0	0	0	1	0	0	0	0	0	0	0	0	1	0	0
13	3.09651	F	Post	0	0	0	1	0	0	0	0	0	0	0	0	1	0	0
13	3.09925	F	Post	0	0	0	1	0	0	0	0	0	0	0	0	1	0	0
14	7.88227	M	Post	0	0	0	0	1	0	0	0	0	1	0	0	0	1	0
15	4.52019	M	Post	0	0	0	1	0	0	0	0	0	1	0	0	0	0	0
16	5.51951	M	Post	0	1	0	0	0	0	0	0	0	0	0	0	0	1	1
17	14.1081	F	Post	0	1	0	0	0	0	0	0	0	1	0	0	0	1	1
18	45.974	M	Post	1	0	0	0	0	0	0	0	0	1	0	0	0	0	0
19	13.755	F	Post	0	0	0	0	1	0	0	0	0	1	0	0	0	0	0
20	6.80903	M	Post	0	1	0	0	0	0	0	0	0	0	0	0	0	1	0
21	13.8973	F	Post	0	1	0	0	0	0	0	0	0	0	0	0	0	1	0
22	10.2204	F	Post	0	1	0	0	0	0	0	0	0	0	0	0	0	0	1
23	7.24162	F	Post	0	1	0	0	0	0	0	0	0	1	0	1	0	0	0
24	5.70568	M	Pre	0	0	0	0	0	1	0	0	0	1	0	0	0	0	0
25	21.3306	F	Pre	1	0	0	0	0	0	0	0	0	1	0	0	0	0	0
26	25.6099	M	Pre	0	0	0	0	1	0	0	0	0	0	0	0	0	1	0
26	25.6838	M	Pre	0	0	0	0	1	0	0	0	0	0	0	0	0	1	0
27	8.5284	F	Pre	0	1	0	0	0	0	0	0	0	0	0	0	0	0	1
28	7.50171	F	Pre	0	0	0	1	0	0	0	0	0	1	0	1	0	0	0
